# Supplementary material for: Effect Declines Are Systematic, Strong, and Ubiquitous: A Meta-Meta-Analysis of the Decline Effect in Intelligence Research
Source: Front Psychol. 2019 Dec 19;10:2874. doi: 10.3389/fpsyg.2019.02874 (PMC6930891; doi:10.3389/fpsyg.2019.02874)
Supplement: Supplementary file 2 [file Data_Sheet_2.CSV]

authors	MA_ES	average_power	init_pow	k	n	ES_type	MA_ES_z	initial_ES_z	n_initial_study	direction_incr_decl	reference	IF_initial_aktuell	crude_difference	abs_crude_difference	MA_ES_z_self	I_squared_self	slope_z_self	abs_slope_z_self	decline_regression	trim_fill_missings	trim_fill_estimate	begg_mazumdar_p	egger_sterne_p	vevea_mod_one	vevea_sev_one	vevea_mod_two	vevea_sev_two	p.curve_estimate	p.curve_transformed	pvalue_puniform	p.uniform_estimate	puniform_lbci	puniform_ubci	k_sig	average_power_MS	pvalue_ioann_trik	int_pvalue_ioann_trik	p.curve_null_bin	p.curve_null_full	p.curve_null_half	p.curve_33_bin	p.curve_33_full	p.curve_33_half	diff_I2	bias (1 = at least one method suggests bias)	annual_citations	winsor_annual_citations
Lynn & Irwing (2004)	0,19			42	60168	2	0,094858	0,065453	3278	1	Lynn, R., & Irwing, P. (2004). Sex differences on the progressive matrices: A meta-analysis. Intelligence, 32(5), 481–498. https://doi.org/10.1016/j.intell.2040.06.008	1,227	-0,029405	0,029405																																0,34	0,34
Mukunda & Hall (1992)	0,248			51	2695	1	0,253281	0,615518	42	0	Mukunda, K., & Hall, V. (1992). Does Performance on Memory for Order Correlate with Performance on Standardized Measures of Ability - a Metaanalysis. Intelligence, 16(1), 81–97. https://doi.org/10.1016/0160-2896(92)90026-N		0,362237	0,362237																																0,048780488	0,1181
Strenze (2007)	0,16			31	58758	1	0,161387	0,255413		0	Strenze, T. (2007). Intelligence and socioeconomic success: A meta-analytic review of longitudinal research. Intelligence, 35(5), 401–426. https://doi.org/10.1016/j.intell.2006.09.004		0,094026	0,094026																																0,1875	0,1875
Strenze (2007)	0,36			45	72290	1	0,376886	0,775299	219	0	Strenze, T. (2007). Intelligence and socioeconomic success: A meta-analytic review of longitudinal research. Intelligence, 35(5), 401–426. https://doi.org/10.1016/j.intell.2006.09.004	4,536	0,398413	0,398413																																0,253164557	0,253164557
Strenze (2007)	0,48			59	84828	1	0,522984	0,57634		0	Strenze, T. (2007). Intelligence and socioeconomic success: A meta-analytic review of longitudinal research. Intelligence, 35(5), 401–426. https://doi.org/10.1016/j.intell.2006.09.004		0,053356	0,053356																																0,771084337	0,771084337
Verive & McDaniel (1996)	0,19			141	17741	1	0,192337	0,693147	11	0	Verive, J. M., & McDaniel, M. A. (1996). Short-term memory tests in personnel selection: Low adverse impact and high validity. Intelligence, 23(1), 15–32. https://doi.org/10.1016/S0160-2896(96)80003-1		0,50081	0,50081																																0,038461538	0,1181
Verive & McDaniel (1996)	0,42			31	27973	2	0,208486	-0,0005	773	2	Verive, J. M., & McDaniel, M. A. (1996). Short-term memory tests in personnel selection: Low adverse impact and high validity. Intelligence, 23(1), 15–32. https://doi.org/10.1016/S0160-2896(96)80003-1	0,667	-0,208986	0,208986																																0,242424242	0,242424242
Baker et al. (2014)	0,24	0,3361122	0,147422	77	3583	1	0,244774	-0,080171	16	2	Baker, C. A., Peterson, E., Pulos, S., & Kirkland, R. A. (2014). Eyes and IQ: A meta-analysis of the relationship between intelligence and “Reading the Mind in the Eyes.” Intelligence, 44, 78–92. https://doi.org/10.1016/j.intell.2014.03.001	6,486	-0,324945	0,324945	0,244	46,11	0,016	0,016	2	0	0,244036977	0,325747575	0,848958795	0,204165137	-0,551858954	0,222715303	0,193594733	0,384129508	1	0,99982056	0,429773155	0,352209646	0,518640503	22	0,317020094	0,554943858	-2,410547211	0	0	0	0,9996	1	1	9,377359213	0	37,1	19,7946
Beaujean (2005)	0,415	0,8607527	0,9907172	18	2405	1	0,441636	0,244774	95	1	Beaujean, A. A. (2005). Heritability of cognitive abilities as measured by mental chronometric tasks: A meta-analysis. Intelligence, 33(2), 187–201. https://doi.org/10.1016/j.intell.2004.08.001	2,785	-0,196862	0,196862	0,442	81,94	-0,0026	0,0026	0	0	0,441994885	0,73281041	0,781629738	0,429334395	0,415543215	0,432210695	0,419807363	0,464202267	1	0,597126075	0,47806637	0,375079864	0,609481055	15	0,852243267	0,821135687	-0,3403788	0,0005	0	0	0,9944	1	1	9,39150382	0	0,96969697	0,96969697
Geller et al. (2017)	0,08	0,1205263	0,08	19	4499	4	0,041863	0,096222	55	0	Geller, S., Wilhelm, O., Wacker, J., Hamm, A., & Hildebrandt, A. (2017). Associations of the COMT Val(158)Met polymorphism with working memory and intelligence - A review and meta-analysis. Intelligence, 65, 75–92.	9,504	0,054359	0,054359	0,0616	69,58	-0,0036	0,0036	0	0	0,0633284	0,628824393	0,97641778	0,023643336	-0,283358198	0,05459217	0,045060713	0,241530892	1	0,962091976	0,2576804	0,061994407	0,371618323	4	0,114994452	0,191787367	1,81510541	0,0625	0,0001	0,0042	1	0,9854	0,9994	14,70532984	1	110,9375	19,7946
Gignac & Bates (2017)	0,29	0,5509632	0,450496	32	1758	1	0,298566	0,365444	40	0	Gignac, G. E., & Bates, T. C. (2017). Brain volume and intelligence: The moderating role of intelligence measurement quality. Intelligence, 64, 18-29.	2,785	0,066878	0,066878	0,2834	9,14	-0,008	0,008	0	6	0,261277212	0,649498329	0,177592185	0,272011227	0,25944672	0,273203407	0,259995751	0,268089265	1	0,355157064	0,2768476	0,181868812	0,356727293	19	0,510845722	0,34815419	2,652936886	0,0318	0	0	0,7024	0,9903	1	13,28743563	0	7,807692308	7,807692308
Lynn & Irwing (2008) 1	0,111	0,435422	0,1033796	15	16943	2	0,055472	0,037491	150	1	Lynn, R., & Irwing, P. (2008). Sex differences in mental arithmetic, digit span, and g defined as working memory capacity. Intelligence, 36(3), 226–235. https://doi.org/10.1016/j.intell.2007.06.002	2,057	-0,017981	0,017981	0,0551	79,31	-0,0011	0,0011	0	0	0,055893608	0,728394765	0,858111707	0,042514906	-0,19317687	0,05300283	0,049642263	0,066223553	1	0,675045725	0,074260242	0,027619869	0,110074396	7	0,387635894	0,529847282	1,185461591	0,2266	0	0	0,6408	0,9971	1	24,46909871	1	0,729166667	0,729166667
Lynn & Irwing (2008) 2	0,467	0,979906	0,9237272	13	13659	2	0,231429	0,383993	214	0	Lynn, R., & Irwing, P. (2008). Sex differences in mental arithmetic, digit span, and g defined as working memory capacity. Intelligence, 36(3), 226–235. https://doi.org/10.1016/j.intell.2007.06.002	2,33	0,152564	0,152564	0,2292	83,44	-0,0005	0,0005	0	0	0,230615665	0,367404284	0,131721927	0,228542081	0,226546747	0,228841958	0,226871848	0,217736313	1	0,348815652	0,208313955	0,176594635	0,276503655	13	0,967011375	0,505446618	0,428852128	0,0001	0	0	1	1	1	7,59856856	0	0,234375	0,234375
Lynn & Irwing (2008) 3	-0,134	0,6039336	0,123915	13	16895	2	-0,06695	-0,208486	150	0	Lynn, R., & Irwing, P. (2008). Sex differences in mental arithmetic, digit span, and g defined as working memory capacity. Intelligence, 36(3), 226–235. https://doi.org/10.1016/j.intell.2007.06.002	2,057	-0,141536	0,141536	-0,0662	62,42	0,003	0,003	0	0	-0,066579891	0,462432726	0,041954692	-0,071920335	-0,104096987	-0,063557958	-0,059969698	-0,089956803	2	0,875730557	-0,085497251	-0,140438352	-0,051645934	7	0,568366999	0,827665992	-0,388770984	0,0625	0	0	0,9059	0,9994	1	31,97594052	1	0,729166667	0,729166667
Lynn & Irwing (2008) 4	0,116	0,4979824	0,9492166	11	12927	2	0,057968	0,001	3600	1	Lynn, R., & Irwing, P. (2008). Sex differences in mental arithmetic, digit span, and g defined as working memory capacity. Intelligence, 36(3), 226–235. https://doi.org/10.1016/j.intell.2007.06.002	4,642	-0,056968	0,056968	0,0573	69,82	0,0013	0,0013	1	0	0,057513357	0,164573312	0,551889321	0,046060287	-0,118816745	0,051909167	0,04479106	-0,144670037	1	0,996834361	0,139019199	0,106632855	0,175261777	3	0,397679641	0,397128854	-1,37447605	0,125	0	0	1	1	1	12,86629371	1	3,488888889	3,488888889
Murphy & Hall (2011)	0,19	0,3895983	0,7678932	38	2988	1	0,192337	0,213171	198	0	Murphy, N. A., & Hall, J. A. (2011). Intelligence and interpersonal sensitivity: A meta-analysis. Intelligence, 39(1), 54–63. https://doi.org/10.1016/j.intell.2010.10.001		0,020834	0,020834	0,1958	0,01	-0,0009	0,0009	0	0	0,19581491	0,35842087	0,385700081	0,181674578	0,154453258	0,184509751	0,161569179	0,218248087	1	0,653823225	0,229912937	0,135755878	0,316033636	14	0,390756304	0,777801559	-0,848739557	0,0287	0	0	0,8213	0,9777	1	5,914616439	0	0,453488372	0,453488372
Paessler et al. (2015)	-0,16	0,7369129	0,408913	11	13584	1	-0,161387	0,030009	117	2	Paessler, K., Beinicke, A., & Hell, B. (2015). Interests and intelligence: A meta-analysis. Intelligence, 50, 30–51. https://doi.org/10.1016/j.intell.2015.02.001		0,191396	0,191396	-0,1011	88,13	-0,0334	0,0334	2	0	-0,101079122	0,12097097	0,001190055	-0,115760051	-0,182737988	-0,096574724	-0,090946196	-0,183161775	2	0,5520496	-0,184527239	-0,203774176	-0,157101318	5	0,752036811	0,022321673	-3,272404916	0,0312	0	0	1	1	1	7,53396643	1	0,238095238	0,238095238
Paessler et al. (2015)	-0,07	0,3903202	0,11661	12	13909	1	-0,070115	-0,234189	117	0	Paessler, K., Beinicke, A., & Hell, B. (2015). Interests and intelligence: A meta-analysis. Intelligence, 50, 30–51. https://doi.org/10.1016/j.intell.2015.02.001		-0,164074	0,164074	-0,063	42,07	-0,0024	0,0024	1	0	-0,063011894	0,459023957	0,298518382	-0,068221497	-0,130940294	-0,060977928	-0,057798513	-0,090519338	2	0,807385433	-0,086831791	-0,121110807	-0,045290761	5	0,378413523	0,784678707	0,459037726	0,0312	0	0	1	0,9998	1	29,70323542	0	0,238095238	0,238095238
Paessler et al. (2015)	0,25	0,9103393	0,7815509	13	13991	1	0,255413	0,423649	117	0	Paessler, K., Beinicke, A., & Hell, B. (2015). Interests and intelligence: A meta-analysis. Intelligence, 50, 30–51. https://doi.org/10.1016/j.intell.2015.02.001		0,168236	0,168236	0,2385	91,17	-0,0178	0,0178	0	0	0,238489925	0,952361908	0,962315485	0,228631933	0,217487692	0,23198859	0,223907108	0,259605812	1	0,619420308	0,26447255	0,22521123	0,325018287	10	0,908515103	0,081518959	-1,81069634	0,0107	0	0	0,9663	1	1	7,103124988	0	0,238095238	0,238095238
Pietschnig & Gittler (2017)	0,3	0,8330197	0,8746426	24	3421	1	0,30952	0,171667	103	1	Pietschnig, J., & Gittler, G. (2017). Is ability-based emotional intelligence impervious to the Flynn effect? A cross-temporal meta-analysis (2001-2015). Intelligence, 61, 37-45.	1,976	-0,137853	0,137853	0,3165	88,52	0,0278	0,0278	1	0	0,316540873	0,568218712	0,249269466	0,275537979	0,183262103	0,298813323	0,277367174	0,369025283	1	0,79598186	0,372790935	0,292547331	0,525800616	16	0,789068032	0,141611151	-2,937632758	0	0	0	1	1	1	5,555868498	1	21,71428571	19,7946
Pietschnig et al. (2010)	0,15	0,09222145	0,07171172	11	591	2	0,07493	0,064954	32	1	Pietschnig, J., Voracek, M., & Formann, A. K. (2010). Mozart effect-Shmozart effect: A meta-analysis. Intelligence, 38(3), 314–323. https://doi.org/10.1016/j.intell.2010.03.001	0,703	-0,009976	0,009976	0,0785	0	0,0033	0,0033	1	0	0,079489495	0,754776427	0,394386639	0,053325635	0,020212605	0,068798985	0,055840544							0	0,091486375	0,292584963	-1,006350123							0	1	1,736842105	1,736842105
Pietschnig et al. (2010)	0,373	0,2841355	0,1873854	38	2349	2	0,183961	0,693147	36	0	Pietschnig, J., Voracek, M., & Formann, A. K. (2010). Mozart effect-Shmozart effect: A meta-analysis. Intelligence, 38(3), 314–323. https://doi.org/10.1016/j.intell.2010.03.001	41,577	0,509186	0,301244	0,1995	65	-0,0089	0,0089	0	0	0,209531095	0,51286885	0,508427239	0,146573446	-0,520628597	0,184470476	0,153464808	0,342721946	1	0,665284363	0,355631471	0,244087761	0,506070278	13	0,424673483	0,303140567	-3,137592366	0,0017	0	0	0,9888	1	1	8,143143352	1	17,875	17,875
Sala et al. (2017)	0,49	0,5256712	0,7316801	19	1201	2	0,242613	0,324286	115	0	Sala, G., Burgoyne, A. P., Macnamara, B. N., Hambrick, D. Z., Campitelli, G., & Gobet, F. (2017). Checking the “Academic Selection” argument. Chess players outperform non-chess players in cognitive skills related to intelligence: A meta-analysis. Intelligence, 61, 130-139.		0,081673	0,081673	0,2088	64,12	-0,0039	0,0039	0	0	0,216126733	0,141624779	0,140444802	0,171666888	-0,488226891	0,196695624	0,171485145	0,455626479	1	0,986034926	0,489932423	0,317285043	0,611874242	7	0,503141046	0,240200875	-2,559679883	0,0625	0	0	0,9105	1	1	7,270088772	1	1,633333333	1,633333333
Shamosh & Gray (2008)	-0,234	0,5179123	0,7270778	26	3000	1	-0,238417	-0,140926	122	1	Shamosh, N. A., & Gray, J. R. (2008). Delay discounting and intelligence: A meta-analysis. Intelligence, 36(4), 289–305. https://doi.org/10.1016/j.intell.2007.09.004	4,642	0,097491	0,097491	-0,238	57,89	-0,0036	0,0036	1	0	-0,238006593	0,627262858	0,77540853	-0,252983704	-0,337544887	-0,224513006	-0,206165646	-0,288462671	2	0,757345568	-0,310335172	-0,407497024	-0,217223806	15	0,559047796	0,854344962	0,464757295	0,0176	0	0	0,8606	1	1	11,21146638	0	3,527272727	3,527272727
Webster & Duffy (2016)	-0,149	0,6108846	0,9339792	62	70591	1	-0,150118	-0,282265	528	0	Webster, G. D., & Duffy, R. D. (2016). Losing faith in the intelligence-religiosity link: New evidence for a decline effect, spatial dependence, and mediation by education and life quality. Intelligence, 55, 15–27. https://doi.org/10.1016/j.intell.2016.01.001		-0,132147	0,132147	-0,1498	95,46	0,0007	0,0007	0	0	-0,149830513	0,481017397	0,177412533	-0,175998452	-0,305137381	-0,140677599	-0,12992759	-0,164954223	2	0,965022633	-0,164180884	-0,206721271	-0,139617986	35	0,531323418	0,60045375	2,0579481	0	0	0	0,9962	1	1	1,804666987	0
Banks et al. (2010)	-0,14	0,3523513	0,5845476	14	1871	1	-0,140926	-0,229443	240	0	Banks, G. C., Batchelor, J. H., & McDaniel, M. A. (2010). Smarter people are (a bit) more symmetrical: A meta-analysis of the relationship between intelligence and fluctuating asymmetry. Intelligence, 38(4), 393–401. https://doi.org/10.1016/j.intell.2010.04.003	4,847	-0,088517	0,088517	-0,1442	76,45	0,0209	0,0209	0	0	-0,144187716	0,272841564	0,77323996	-0,176304706	-0,382770457	-0,135414588	-0,125179295	-0,196878567	2	0,366088537	-0,202106449	-0,344362454	0,059809932	8	0,274543538	0,012806965	4,156390464	0,3633	0,002	0,0015	0,4285	0,8368	0,9999	8,095962665	1	4,65	4,65
Geller et al. (2017)	0,05	0,1058333	0,12	12	4339	4	0,02708	-0,065061	460	2	Geller, S., Wilhelm, O., Wacker, J., Hamm, A., & Hildebrandt, A. (2017). Associations of the COMT Val(158)Met polymorphism with working memory and intelligence - A review and meta-analysis. Intelligence, 65, 75–92.	2,159	-0,092141	0,092141	0,0255	24,02	0,0055	0,0055	2	3	0,010128588	0,638361254	0,386946041	0,012777481	-0,186155743	0,023594436	0,021067788							0	0,078457944	0,31212746	-0,941495326							36,14962231	1	5,25	5,25
Grudnik & Kranzler (2001)	-0,3	0,4817837	0,3144438	92	4197	1	-0,30952	-0,320545	25	0	Grudnik, J. L., & Kranzler, J. H. (2001). Meta-analysis of the relationship between intelligence and inspection time. Intelligence, 29(6), 523–535. https://doi.org/10.1016/S0160-2896(01)00078-2		-0,011025	0,011025	-0,3373	42,35	-0,0051	0,0051	1	26	-0,243098169	0,038861919	0,010325478	-0,350432013	-0,436517594	-0,315600713	-0,284176174	-0,358788335	2	0,458186019	-0,356318957	-0,450310816	-0,257248849	48	0,504821052	0,745514026	1,556463222	0	0	0	0,9292	0,9999	1	4,806732027	1	5,657142857	5,657142857
Kranzler & Jensen (1989)	-0,29	0,3878128	0,2961694	31	1120	1	-0,298566	-0,320545	25	0	Kranzler, J., & Jensen, A. (1989). Inspection Time and Intelligence: A Meta-Analysis. Intelligence, 13(4), 329–347. https://doi.org/10.1016/S0160-2896(89)80006-6		-0,021979	0,021979	-0,3213	25,92	-0,0588	0,0588	1	6	-0,279850936	0,018051891	0,004808987	-0,339692475	-0,456400016	-0,302141072	-0,278013958	-0,394690901	2	0,791421484	-0,420339462	-0,601018721	-0,181865659	13	0,402306349	0,846508769	0,528503186	0,1334	0,0008	0,0001	0,5934	0,8415	1	14,91881588	1	5,657142857	5,657142857
McDaniel (2005)	0,29	0,4367109	0,450496	37	1530	1	0,298566	0,447692	40	0	McDaniel, M. A. (2005). Big-brained people are smarter: A meta-analysis of the relationship between in vivo brain volume and intelligence. Intelligence, 33(4), 337–346. https://doi.org/10.1016/j.intell.2004.11.005	2,785	0,149126	0,149126	0,3209	35,71	-0,0131	0,0131	0	6	0,28114371	0,67480321	0,669529027	0,294147268	0,263612343	0,306400073	0,290562568	0,251312768	1	0,047177759	0,28198368	0,154823783	0,394388807	20	0,4596082	0,32324428	2,994496586	0,0013	0	0,0107	0,9616	0,9209	1	27,58769065	1	7,807692308	7,807692308
Paessler et al. (2015)	0,01	0,06368943	0,05117985	12	13908	1	0,01	-0,140926	117	2	Paessler, K., Beinicke, A., & Hell, B. (2015). Interests and intelligence: A meta-analysis. Intelligence, 50, 30–51. https://doi.org/10.1016/j.intell.2015.02.001		-0,150926	0,150926	-0,003	82,87	0,0007	0,0007	2	1	0,010893007	0,638361254	0,412732605	-0,026507697	-0,17012	-0,002648656	-0,002299371	-0,130285716	2	0,953598301	-0,131164691	-0,212564986	-0,014116304	2	0,058886458	0,112741189	1,293362501	0,25	0,0242	0,0853	1	0,8118	0,9497	11,35787639	1	0,238095238	0,238095238
Paessler et al. (2015)	-0,02	0,1023655	0,05514168	13	13993	1	-0,020003	0,181983	117	2	Paessler, K., Beinicke, A., & Hell, B. (2015). Interests and intelligence: A meta-analysis. Intelligence, 50, 30–51. https://doi.org/10.1016/j.intell.2015.02.001		0,201986	0,201986	0,031	89,51	-0,0323	0,0323	2	1	0,021494603	0,367404284	0,096412683	0,006230994	-0,267588654	0,028765535	0,026244727			0,52380174	0,155586797		0,258589516	2	0,125604472	0,758645646	0,367141864							7,038510348	1	0,238095238	0,238095238
Paessler et al. (2015)	0,2	0,8213232	0,5842236	13	13999	1	0,202733	0,266108	117	0	Paessler, K., Beinicke, A., & Hell, B. (2015). Interests and intelligence: A meta-analysis. Intelligence, 50, 30–51. https://doi.org/10.1016/j.intell.2015.02.001		0,063375	0,063375	0,1124	93,64	0,0216	0,0216	1	0	0,112410263	0,435380448	0,035080132	0,084119371	-0,374806755	0,107111721	0,100898888	0,204942465	1	0,150261698	0,206015102	0,135468993	0,240503081	7	0,820309617	0,008123644	-3,664025018	0,0625	0	0	0,9065	1	1	3,635726434	1	0,238095238	0,238095238
Pietschnig et al. (2010)	0,38	0,321875	0,2613284	15	1010	2	0,188875	0,040989	51	1	Pietschnig, J., Voracek, M., & Formann, A. K. (2010). Mozart effect-Shmozart effect: A meta-analysis. Intelligence, 38(3), 314–323. https://doi.org/10.1016/j.intell.2010.03.001	0,667	-0,147886	0,147886	0,1701	57,96	-0,036	0,036	0	2	0,14404222	0,214893977	0,039332206	0,148438076	0,056623671	0,175779354	0,159846777	0,343607966	1	0,85309503	0,354758139	0,145346972	0,614452561	6	0,246731093	0,168533044	2,299033598	0,1094	0,0004	0,0021	0,8798	0,9547	0,9995	10,64089709	1	1,954545455	1,954545455
Roth et al. (2015)	0,44	0,9614746	0,9673008	240	105185	1	0,472231	0,447692	67	1	Roth, B., Becker, N., Romeyke, S., Schaefer, S., Domnick, F., & Spinath, F. M. (2015). Intelligence and school grades: A meta-analysis. Intelligence, 53, 118–137. https://doi.org/10.1016/j.intell.2015.09.002	4,433	-0,024539	0,024539	0,4805	95,42	-0,0014	0,0014	0	0	0,480454206	0,006565908	0,263562329	0,466342805	0,451946386	0,472062927	0,462346972	0,471231135	1	0,000245431	0,515817801	0,49138472	0,542659706	216	0,96885189	8,25E-10	-16,52445371	0	0	0	1	1	1	0,440932017	1	0,044444444	0,1181
Stadler et al. (2015)	0,438	0,8580548	0,9992295	60	13740	1	0,469753	0,19649	120	1	Stadler, M., Becker, N., Goedker, M., Leutner, D., & Greiff, S. (2015). Complex problem solving and intelligence: A meta-analysis. Intelligence, 53, 92–101. https://doi.org/10.1016/j.intell.2015.09.005		-0,273263	0,273263	0,4663	94,68	0,0217	0,0217	1	0	0,466319318	0,570023446	0,000899395	0,425712626	0,364286248	0,44970599	0,429396151	0,539461371	1	0,000795935	0,59065291	0,501833453	0,70491473	41	0,943412432	2,81E-18	-15,60474589	0	0	0	1	1	1	1,376020063	1
